# Supplementary material for: Plasticity manifolds and degeneracy govern circadian oscillations of neuronal intrinsic properties in the suprachiasmatic nucleus
Source: iScience. 2023 Mar 27;26(4):106503. doi: 10.1016/j.isci.2023.106503 (PMC10139998; doi:10.1016/j.isci.2023.106503)
Supplement: Data S1. Stimulation codes — A ZIP file containing the codes that were used for the simulations reported in this study is part of supplementary material. [file mmc2.zip]

Archive with 20 entries (18 files):
- Code/HOC/
- Code/HOC/GSA.hoc
- Code/HOC/GSA_Day2.hoc
- Code/HOC/GSA_Night.hoc
- Code/HOC/GSA_Night2.hoc
- Code/HOC/README.txt
- Code/MOD/
- Code/MOD/BK.mod
- Code/MOD/cad.mod
- Code/MOD/CaL.mod
- Code/MOD/CaP.mod
- Code/MOD/HCN.mod
- Code/MOD/KA.mod
- Code/MOD/KFR.mod
- Code/MOD/KSR.mod
- Code/MOD/Nahh.mod
- Code/MOD/NaLCN.mod
- Code/MOD/NaP.mod
- Code/MOD/README.txt
- Code/MOD/SK.mod
