# Supplementary material for: Plasticity manifolds and degeneracy govern circadian oscillations of neuronal intrinsic properties in the suprachiasmatic nucleus
Source: iScience. 2023 Mar 27;26(4):106503. doi: 10.1016/j.isci.2023.106503 (PMC10139998; doi:10.1016/j.isci.2023.106503)
Supplement: Data S1. Stimulation codes — A ZIP file containing the codes that were used for the simulations reported in this study is part of supplementary material. [file mmc2.zip › Code/HOC/GSA_Night2.hoc]

//MPMOSS to get denovo Night neuron population

load_file("nrngui.hoc") 

create soma
access soma


/***********************************/

//Setting the Default values

soma_L = 22.3		//um
soma_D = 22.3		//um
c_m = 1  			//uF/cm2
ra = 200  			//ohmcm
v_init = -60		//mV

Ena = 45 			//mV
Ek = -97 			//mV
Eh = -30 			//mV
El = -65				//mV

N= 0			//No. Of Simulations
simulno = 0 //Simulation id

celsius = 30 //Temperature at which simulations are run

tstop = 13000 //Time for which simulations run

/***********************************/
//Counting Spikes, Recording Voltage-time

objectvar apc, V, APtime, RMP, thalf, dV, Vsst, RinFit, pc
soma apc = new APCount(0.5)
apc.thresh = 5
V = new Vector()
APtime = new Vector()
dV = new Vector()
APAmpl = 0
SpikeWidth = 0
Vhalf = 0
thalf = new Vector(2)
RMP =  new Vector(400)
APthresh = 0
AHP = 0
tAHP = 0
Freq = 0
ReboundDepol = 0
Rin = 0
RinFit =  new Vector(5)
Vsst = new Vector(5)
Sag = 0

pc = new ParallelContext()

/************************************/
//Current Clamps
objectvar stim, stim2
soma stim = new IClamp(0.5)
soma stim2 = new IClamp(0.5)

//To calculate sag and post inhibitory rebound depolarization
stim.del = 7000
stim.dur = 1000
stim.amp = -0.03

//5 hyperpolarizing currents to calculate Input Resistance
stim2.del =11500
stim2.dur = 1000

objref stamp
stamp = new Vector(5)

//Injecting 5 hyperpolarizing pulses to obtain Rin
for(i=0;i<5;i+=1) {
	stamp.x[i] = -(i+3)*0.01
}

/***********************************/
//Initializing soma

soma {

	nseg = 1
	diam = soma_D
	L = soma_L
	Ra = ra
	cm = c_m

	insert pas
	e_pas = El

	insert kfr
	insert ksr
	insert ka
	insert nahh
	insert nap
	insert cal
	insert cap
	insert sk
	insert bk
	insert nalcn

	insert hcn
	erev_hcn = Eh

	insert cad

	ena = Ena
	ek = Ek

}

/***********************************/
// Random Number Generation  for Conductances

objref  r, r1, r2, r3, r4, r5, r6, r7, r8, r9 , r10, r11, r12

proc rand() {
	
	seed = simulno	 //Seed Value for Random Number Generator for first Conductances
	printf("Seed = %d\n",seed)
	
	r = new Random(seed)
	r1= new Random(seed+1)
	r2= new Random(seed+2)
	r3= new Random(seed+3)
	r4= new Random(seed+4)
	r5= new Random(seed+5)
	r6= new Random(seed+6)
	r7= new Random(seed+7)
	r8= new Random(seed+8)
	r9= new Random(seed+9)
	r10= new Random(seed+10)
	r11= new Random(seed+11)
	r12 = new Random(seed+12)

	r.uniform(0.0001,0.001)
	r1.uniform(0.0001,0.001)
	r2.uniform(0.00001,0.0001)
	r3.uniform(0.01,0.1)
	r4.uniform(0.00001,0.0001)
	r5.uniform(0.0001,0.001)
	r6.uniform(0.0001,0.001)
	r7.uniform(0.000001,0.00001)
	r8.uniform(0.01,0.1)
	r9.uniform(0.000005,0.00005)
	r10.uniform(0.00001,0.0001)
	r11.uniform(2e4, 4e4)
	r12.uniform(1750,2240)
}

/***********************************/
//Main simulation

objref savparams, savmeasures, valinds, checkinds, Vt
strdef str1, str2, str3


proc gsa_run() {
	
	simulno = $1

	//Files to Save Data
	savparams = new File()
	savmeasures = new File()
	valinds =  new File()
    checkinds = new File()
    Vt = new File()

	rand()
	
	starttime = pc.time()
	for(i=0;i<=N;i+=1) {
		
		if(i%50 == 0){
			printf("Hey, I'm on Run: %d\n",(simulno))
		}
		
		//Picking random values for conductances
		gkfrBar = r.repick()			// S/cm2
		gksrBar = r1.repick()			// S/cm2
		gkaBar = r2.repick()			// S/cm2
		gnahhBar = r3.repick()		// S/cm2
		gnapBar =  r4.repick()		// S/cm2
		gcalBar = r5.repick()			// S/cm2
		gcapBar = r6.repick()			// S/cm2
		gskBar = r7.repick()			// S/cm2
		gbkBar = r8.repick()			// S/cm2
		ghcnBar = r9.repick()			// S/cm2
		gnalcnBar = r10.repick()	// S/cm2
		Rm = r11.repick()			     //ohmcm2
		tauca = r12.repick()			//ms


		soma {
			
			//Parametric values of night neuron
			gkbar_kfr = gkfrBar
			gkbar_ksr = gksrBar
			gkbar_ka = gkaBar
			gnabar_nahh = gnahhBar
			gnabar_nap = gnapBar
			gcabar_cal = gcalBar
			gcabar_cap = gcapBar
			gkbar_sk = gskBar
			gkbar_bk = gbkBar
			gbar_hcn = ghcnBar
			gnabar_nalcn = gnalcnBar
			g_pas = 1/Rm
			tauca_cad = tauca
			
            finitialize(v_init)
            fcurrent()
            
			V.record(&v(0.5))
			apc.record(APtime)
		
			//Characterising electrophysiological measurements 
			for(l =0; l<5; l+=1) {
			stim2.amp = stamp.x[l]
			
				finitialize(v_init)
				fcurrent()
				
				while(t<tstop) {
					fadvance()
				}
				
				Vsst.x[l] = V.x[12500*40] 
				
				if(l==0) { 
					spikecount =0
					firstAP =1
					dV.deriv(V,0.025)
					
					
					for(j=0; j<APtime.size();j+=1){
						
						if (APtime.x[j] >= 2000 && APtime.x[j] <=7000 ) {
							 spikecount = spikecount + 1

							//Characterising all AP parameters and RMP for 1st AP after 2000 ms
							if(firstAP == 1) {
								
								// Calculate RMP from the Voltage values 40 ms before the current AP, over a period of 10 ms
								for(k=0; k<400;k+=1) {
									RMP.x[k] = V.x[(APtime.x[j]-40)*40+k]
								}
								
								firstAP = 0
								
								//Calculate AP Ampl as maximum Voltage attained - median RMP
								APAmpl = V.max(40*(APtime.x[j]-10),40*(APtime.x[j]+10)) - RMP.median()  
								APmax = V.max_ind(40*(APtime.x[j]-10),40*(APtime.x[j]+10))
								
								// Voltage  which equals APAmpl/2
								Vhalf = 0.5*APAmpl + RMP.median()  
								
								
								 // Left Point of AP where V>Vhalf
								for(k=0; k<40*5; k+=1) {
										if( V.x[(APmax-5*40)+k] >= Vhalf) {
											thalf.x[0] =0.025*(APmax-5*40+k )
											break
										}
								}
								
                                
								//Right Point of AP where V<Vhalf
								for(k=0; k<40*15; k+=1) {
										if( V.x[APmax + k] <= Vhalf) {
											thalf.x[1] =0.025*( APmax+k )
											break
										}
								}	
								
								SpikeWidth = (thalf.x[1] - thalf.x[0]) //Spike width = Right Point - Left Point
								
								
								//Calculating AP threshold as point where dV/dt exceeds 20 mV/ms
								for(k=0; k<200; k+=1) {
									if(dV.x[(APtime.x[j]-5)*40+k] >= 20){
										APthresh = V.x[(APtime.x[j]-5)*40+k]
										break
									}
								}

								//AHP Amplitude and time at which minimum was attained
								AHP =  V.min(40*APtime.x[j], 40*(APtime.x[j] + 40)) - APthresh
								tAHP = V.min_ind(40*APtime.x[j], 40*(APtime.x[j] + 40)) - 40*APtime.x[j]
								
							}
						}
					}

					Freq = spikecount/5
                    
                    if( Freq == 0) {
                        for(k=0; k<400;k+=1) {
                            RMP.x[k] = V.x[4000*40 + k]
                        }
                    }
					
					//Sag calculated as difference between minimum voltage attained and  steady state voltage due to injection of hypepolarizing current of 0.03 nA
					Sag = -(V.min(40*7000,40*8000) - V.x[40*8000])
					
					//Rebound Depolarization : Area under V-t curve over 150 ms after the hyperpolarizing current of 0.03 nA is removed 
					ReboundDepol = 0.025*(V.sum(40*8000,40*8150) - RMP.median()*(150*40))
				}		
				
			}
			
			//Rin Calculation: Slope of Steady state voltage v/s injected current graph for 5 hyperpolarizing currents 
			a=(Vsst.x[1]-Vsst.x[0])/(stamp.x[1]-stamp.x[0])
			b=Vsst.x[0]
			error=Vsst.fit(RinFit, "line", stamp, &a, &b)
			Rin = a/1000
			
			//Saving the data
			
			if( (Freq <=2 &&  Freq >0) && (RMP.median() <= -65 && RMP.median() >= -75)  && (APAmpl  >= 70 ) && (SpikeWidth >= 1 && SpikeWidth <= 2) && (AHP>= -31 && AHP <= -17) && (ReboundDepol >= -510 && ReboundDepol <= 966) && (Rin >= 0.5 && Rin<=1.5)  && (Sag  >= 2 && Sag <= 16 ) ){
                
                //Saving the valid model indices
                valinds.aopen("Night2/ValidIndices.txt")
                valinds.printf("%d\n",simulno)
                
                
			} else if( (Freq == 0) && (Rin >= 0.5 && Rin<=1.5)   &&  ( V.mean(2000*40,7000*40) <= -65 && V.mean(2000*40,7000*40) >= -75)  && (Sag  >= 2 && Sag <= 16 ) ) {
				
                //Saving the valid model indices
                valinds.aopen("Night2/ValidIndices.txt")
                valinds.printf("%d\n",simulno)
				
			}
            
            
			if( (Freq <=2 &&  Freq >0)  && (APAmpl  >= 70 ) && (SpikeWidth >= 1 && SpikeWidth <= 2) && (AHP>= -31 && AHP <= -17) && (ReboundDepol >= -510 && ReboundDepol <= 966) && (Rin >= 0.5 && Rin<=1.5)  && (Sag  >= 2 && Sag <= 16 ) ){
                
                //Saving the model indices for those that satisfy all criteria except RMP
                checkinds.aopen("Night2/CheckIndices.txt")
                checkinds.printf("%d\n",simulno)
                
                //Saving Voltage time traces and Vsst for models whose RMP is to be validated
                sprint(str3, "Night2/Vt/Vt%d.txt",simulno)
                Vt.wopen(str3) 			
                Vsst.printf(Vt)
                Vt.printf("\n")
                V.printf(Vt)
                
			}
			
            //Saving all model parameters and measures
            sprint(str1, "Night2/Parameters/Params%d.txt",simulno)
            savparams.wopen(str1) 
            sprint(str2, "Night2/Measurements/Measures%d.txt",simulno)
                    savmeasures.wopen(str2)
					
					savmeasures.printf("RMP =%10.4f  +/- %10.4f mV \n",RMP.median(), RMP.stdev())				
					savmeasures.printf("AP Amplitude = %10.4f  mV \n",APAmpl)
					savmeasures.printf("Vhalf = %f  mV\n", Vhalf)
					savmeasures.printf("Left Thalf = %10.4f\t Right Thalf=%10.4f\n",thalf.x[0],thalf.x[1])
					savmeasures.printf("Spike Width = %10.4f  ms\n", SpikeWidth)  
					savmeasures.printf("AP Threshold = %10.4f  mV\n",APthresh)
					savmeasures.printf("AHP Ampl = %10.4f  mV @ %10.4f  ms\n",AHP,tAHP/40)
					savmeasures.printf("Rebound Depolarization = %10.4f  mVms\n", ReboundDepol) 
					savmeasures.printf("Input  Resistance = %10.4f Gohm \n",Rin)
					savmeasures.printf("Sag = %10.4f mV\n",Sag)
					savmeasures.printf("Freq = %10.4f\t %10.4f  Hz\n",(1000*apc.n/tstop),Freq)
                
					savparams.printf("gKFR=\t%f\n",gkbar_kfr)
					savparams.printf("gKSR=\t%f\n",gkbar_ksr)
					savparams.printf("gKA=\t%f\n",gkbar_ka)
					savparams.printf("gNaF=\t%f\n",gnabar_nahh)
					savparams.printf("gNaP=\t%f\n",gnabar_nap)
					savparams.printf("gCaL=\t%f\n",gcabar_cal)
					savparams.printf("gCaP=\t%f\n",gcabar_cap)
					savparams.printf("gSK=\t%f\n", gkbar_sk)
					savparams.printf("gBK=\t%f\n", gkbar_bk)
					savparams.printf("gHCN=\t%f\n",gbar_hcn)
					savparams.printf("gNaLCN=\t%f\n",gnabar_nalcn)
					savparams.printf("Rm=\t%f\n",1/g_pas)
					savparams.printf("Tau Ca =\t %f\n",tauca_cad)
		}	
	}
	printf("Done !! Total Run Time = %10.4f  s\n", (pc.time - starttime))
	savparams.close()
	savmeasures.close()
	valinds.close()
    checkinds.close()
    Vt.close()

}

//gsa_run(1)
//quit()
