# Supplementary material for: Plasticity manifolds and degeneracy govern circadian oscillations of neuronal intrinsic properties in the suprachiasmatic nucleus
Source: iScience. 2023 Mar 27;26(4):106503. doi: 10.1016/j.isci.2023.106503 (PMC10139998; doi:10.1016/j.isci.2023.106503)
Supplement: Data S1. Stimulation codes — A ZIP file containing the codes that were used for the simulations reported in this study is part of supplementary material. [file mmc2.zip › Code/HOC/README.txt]

GSA.hoc		: Code used to generate the initial day neuron population 
GSA_Day2.hoc	: Code used to obtain a set of day neurons after transition from a night neuron
GSA_Night.hoc	: Code used to obtain a population of night neurons following transition from a day neuron
GSA_Night2.hoc	: Code used to generate a denovo set of night neurons 
