# Supplementary material for: Plasticity manifolds and degeneracy govern circadian oscillations of neuronal intrinsic properties in the suprachiasmatic nucleus
Source: iScience. 2023 Mar 27;26(4):106503. doi: 10.1016/j.isci.2023.106503 (PMC10139998; doi:10.1016/j.isci.2023.106503)
Supplement: Data S1. Stimulation codes — A ZIP file containing the codes that were used for the simulations reported in this study is part of supplementary material. [file mmc2.zip › Code/MOD/BK.mod]

: BK Channel, modified from Cui 1997

NEURON {

	SUFFIX bk
	USEION k READ ek WRITE ik
	USEION ca READ cai
	RANGE gkbar, gk
	GLOBAL winf, wtau

}

UNITS {

	(S) = (siemens)
	(mV) = (millivolt)
	(mA) = (milliampere)
	(molar) = (1/liter)
	(mM) = (millimolar)

}

PARAMETER {

	gkbar = 0.001 (S/cm2)
	cai = 50e-6 (mM)
}

ASSIGNED {

	v (mV)
	celsius (degC)
	ek (mV)
	gk (S/cm2)
	ik (mA/cm2)
	winf 
	wtau (ms)

}

STATE {

	w

}

INITIAL {

	rates(v, cai)
	w = winf
	
}

PROCEDURE rates (v (mV), cai (mM)) {

	LOCAL alp, bet, vo, vh, k, alpo, beto 
	
	: Calcium Dependency
	

	vh = func1(cai)
	k = func2(cai)

	alpo = 83.41 + 7.89*log(cai)
	beto = 843.76 + 78.03*log(cai)
	vo = -89.51 - 21.03*log(cai)

	:w

	winf = 1/(1 + exp(-(v-vh)/k))
	
	alp = alpo*exp((v-vo)/38)
	bet = beto*exp(-(v-vo)/50)

	wtau = 1000/(alp + bet)	

}

FUNCTION func1(cai (mM)) (mV) {

	if(cai < 1e-4){
		
		func1 = -44.19 - 19.55*log(1e-4)

	}
	else if(cai >1){

		func1 = -44.19 - 19.55*log(1)

	}else{

		func1 = -44.19 - 19.55*log(cai)

	}
}

FUNCTION func2(cai (mM)) (mV) {

	if(cai < 1e-4){
		
		func2 = 22.07 + 1.06*log(1e-4)

	}
	else if(cai >1){

		func2 = 22.07 + 1.06*log(1)

	}else{

		func2 = 22.07 + 1.06*log(cai)

	}
}


BREAKPOINT {

	SOLVE states METHOD cnexp
	gk = gkbar*w
	ik = gk*(v-ek)

}

DERIVATIVE states {

	rates(v, cai)
	w' = (winf-w)/wtau
	
}
