# Supplementary material for: Plasticity manifolds and degeneracy govern circadian oscillations of neuronal intrinsic properties in the suprachiasmatic nucleus
Source: iScience. 2023 Mar 27;26(4):106503. doi: 10.1016/j.isci.2023.106503 (PMC10139998; doi:10.1016/j.isci.2023.106503)
Supplement: Data S1. Stimulation codes — A ZIP file containing the codes that were used for the simulations reported in this study is part of supplementary material. [file mmc2.zip › Code/MOD/CaL.mod]

: L type Ca2+ Channel, modified from Diekman 2013

NEURON {

	SUFFIX cal
	USEION ca READ cai, cao WRITE ica
	RANGE gcabar, gca
	GLOBAL rinf, rtau, finf, ftau

}

UNITS {

	(S) = (siemens)
	(mV) = (millivolt)
	(mA) = (milliampere)
	(molar) = (1/liter)
	(mM) = (millimolar)
	F = (faraday) (kilocoulomb)
	R = (k-mole) (joule/degC)


}

PARAMETER {

	gcabar = 0.001 (S/cm2)
	k1 = 3.93e-5 (mM)
	k2 = 6.55e-4 (mM)

}

ASSIGNED {

	v (mV)
	celsius (degC)
	gca (S/cm2)
	ica (mA/cm2)
	cao (mM)
	cai (mM)
	rinf
	rtau (ms)
	finf 
	ftau (ms)
	
}

STATE {

	r f

}

INITIAL {

	rates(v, cai)
	r = rinf
	f = finf

}

PROCEDURE rates ( v (mV), cai (mM)) {

	:r
	rinf = 1/(1 + exp(-(v+36)/5.1))
	rtau = 3.1

	:f
	finf = k1/(k2 + cai)
	ftau = exp(-(v-444)/220)	

}

BREAKPOINT {

	SOLVE states METHOD cnexp
	gca = gcabar*r*f
	ica = gca*ghk(v, cai, cao)

}

FUNCTION ghk(v(mV), ci(mM), co(mM)) (mV) {

        LOCAL nu,f

        f = KTF(celsius)/2
        nu = v/f
        ghk=-f*(1 - (ci/co)*exp(nu))*efun(nu)

}

FUNCTION KTF(celsius (degC)) (mV) {

        KTF = ((R/F)*(celsius + 273.15))

}


FUNCTION efun(z) {
	if (fabs(z) < 1e-4) {
		efun = 1 - z/2
	}else{
		efun = z/(exp(z) - 1)
	}
}


DERIVATIVE states {

	rates(v, cai)
	r' = (rinf-r)/rtau
	f' = (finf-f)/ftau
		
}
