# Supplementary material for: Plasticity manifolds and degeneracy govern circadian oscillations of neuronal intrinsic properties in the suprachiasmatic nucleus
Source: iScience. 2023 Mar 27;26(4):106503. doi: 10.1016/j.isci.2023.106503 (PMC10139998; doi:10.1016/j.isci.2023.106503)
Supplement: Data S1. Stimulation codes — A ZIP file containing the codes that were used for the simulations reported in this study is part of supplementary material. [file mmc2.zip › Code/MOD/CaP.mod]

: P type Ca2+ Channel, modified from Huang 2012

NEURON {

	SUFFIX cap
	USEION ca READ cai, cao WRITE ica
	RANGE gcabar, gca
	GLOBAL pinf, ptau

}

UNITS {

	(S) = (siemens)
	(mV) = (millivolt)
	(mA) = (milliampere)
	(molar) = (1/liter)
	(mM) = (millimolar)
	F = (faraday) (kilocoulomb)
	R = (k-mole) (joule/degC)


}

PARAMETER {

	gcabar = 0.001 (S/cm2)

}

ASSIGNED {

	v (mV)
	celsius (degC)
	gca (S/cm2)
	ica (mA/cm2)
	cao (mM)
	cai (mM)
	pinf 
	ptau (ms)
	
}

STATE {

	p

}

INITIAL {

	rates(v)
	p = pinf
	
}

PROCEDURE rates ( v (mV)) {

	LOCAL alpha, beta

	:p
	pinf = 1/(1 + exp(-(v+8)/5.7))^0.5
	
	alpha = 0.1967*efun1(v) 
	beta = 0.046*exp(-(v-18)/20.73)

	ptau = 1.3/(alpha + beta)	
}

BREAKPOINT {

	SOLVE states METHOD cnexp
	gca = gcabar*p*p
	ica = gca*ghk(v, cai, cao)

}

FUNCTION ghk(v(mV), ci(mM), co(mM)) (mV) {

        LOCAL nu,f

        f = KTF(celsius)/2
        nu = v/f
        ghk=-f*(1 - (ci/co)*exp(nu))*efun(nu)

}

FUNCTION KTF(celsius (degC)) (mV) {

        KTF = ((R/F)*(celsius + 273.15))

}


FUNCTION efun(z) {
	if (fabs(z) < 1e-4) {
		efun = 1 - z/2
	}else{
		efun = z/(exp(z) - 1)
	}
}

FUNCTION efun1 (v (mV)) {

	if( fabs(v-37.88) < 1e-04) {

		efun1 = 10

	}
	else {
		
		efun1 = ((v-37.88)/(1-exp(-(v-37.88)/10)))
	}

}

DERIVATIVE states {

	rates(v)
	p' = (pinf-p)/ptau
		
}
