# Supplementary material for: Plasticity manifolds and degeneracy govern circadian oscillations of neuronal intrinsic properties in the suprachiasmatic nucleus
Source: iScience. 2023 Mar 27;26(4):106503. doi: 10.1016/j.isci.2023.106503 (PMC10139998; doi:10.1016/j.isci.2023.106503)
Supplement: Data S1. Stimulation codes — A ZIP file containing the codes that were used for the simulations reported in this study is part of supplementary material. [file mmc2.zip › Code/MOD/HCN.mod]

: HCN Channel, modified from Pennartz 1997 

NEURON {

	SUFFIX hcn
	NONSPECIFIC_CURRENT ih
	RANGE gbar, g, erev
	GLOBAL winf, wtau

}

UNITS {

	(S) = (siemens)
	(mV) = (millivolt)
	(mA) = (milliampere)
}

PARAMETER {

	gbar = 0.001 (S/cm2)
	erev = -30 (mV)

}

ASSIGNED {

	v (mV)
	celsius (degC)
	g (S/cm2)
	ih (mA/cm2)
	winf 
	wtau (ms)

}

STATE {

	w

}

INITIAL {

	rates(v)
	w = winf
	
}

PROCEDURE rates ( v (mV)) {

	LOCAL alp, bet

	alp = 0.0011*exp(-(v+71)/19.5)
	bet = 0.0012*exp((v+69)/16)

	:w
	winf = 1/(1 + exp((v+89)/6.8))
	wtau = 1/(alp + bet)

}

BREAKPOINT {

	SOLVE states METHOD cnexp
	g = gbar*w
	ih = g*(v - erev)
}

DERIVATIVE states {

	rates(v)
	w' = (winf-w)/wtau
	
}
