# Supplementary material for: Plasticity manifolds and degeneracy govern circadian oscillations of neuronal intrinsic properties in the suprachiasmatic nucleus
Source: iScience. 2023 Mar 27;26(4):106503. doi: 10.1016/j.isci.2023.106503 (PMC10139998; doi:10.1016/j.isci.2023.106503)
Supplement: Data S1. Stimulation codes — A ZIP file containing the codes that were used for the simulations reported in this study is part of supplementary material. [file mmc2.zip › Code/MOD/KA.mod]

: A type K+ Channel, modified from Bouskila & Dudek 1995

NEURON {

	SUFFIX ka
	USEION k READ ek WRITE ik
	RANGE gkbar, gk
	GLOBAL minf, mtau, hinf, htau

}

UNITS {

	(S) = (siemens)
	(mV) = (millivolt)
	(mA) = (milliampere)

}

PARAMETER {

	gkbar = 0.001 (S/cm2)

}

ASSIGNED {

	v (mV)
	celsius (degC)
	ek (mV)
	gk (S/cm2)
	ik (mA/cm2)
	minf 
	mtau (ms)
	hinf 
	htau (ms)


}

STATE {

	m h

}

INITIAL {

	rates(v)
	m = minf
	h = hinf
}

PROCEDURE rates ( v (mV)) {

	:m
	minf = 1/(1 + exp(-(v+24)/11))
	mtau = 3.2*exp(-v/225)
	
	:h 
	hinf = 1/(1 + exp((v+65)/9))
	htau = 16.4*exp(-v/79)
}

BREAKPOINT {

	SOLVE states METHOD cnexp
	gk = gkbar*m*h
	ik = gk*(v-ek)

}

DERIVATIVE states {

	rates(v)
	m' = (minf-m)/mtau
	h' = (hinf-h)/htau
	
}
