# Supplementary material for: Plasticity manifolds and degeneracy govern circadian oscillations of neuronal intrinsic properties in the suprachiasmatic nucleus
Source: iScience. 2023 Mar 27;26(4):106503. doi: 10.1016/j.isci.2023.106503 (PMC10139998; doi:10.1016/j.isci.2023.106503)
Supplement: Data S1. Stimulation codes — A ZIP file containing the codes that were used for the simulations reported in this study is part of supplementary material. [file mmc2.zip › Code/MOD/KSR.mod]

: KSR Channel, according to Itri et. al. 2005

NEURON {

	SUFFIX ksr
	USEION k READ ek WRITE ik
	RANGE gkbar, gk
	GLOBAL ninf, ntau

}

UNITS {

	(S) = (siemens)
	(mV) = (millivolt)
	(mA) = (milliampere)

}

PARAMETER {

	gkbar = 0.001 (S/cm2)

}

ASSIGNED {

	v (mV)
	celsius (degC)
	ek (mV)
	gk (S/cm2)
	ik (mA/cm2)
	ninf 
	ntau (ms)

}

STATE {

	n

}

INITIAL {

	rates(v)
	n = ninf
	
}

PROCEDURE rates ( v (mV)) {

	:n
	LOCAL alp, bet

	ninf =  1/(1 + exp( -(v -7.7)/10.6))

	alp = 0.158*exp( 0.04*(v - 50))
	bet = 0.14*exp(-0.173*(v + 10))

	ntau = 1/(alp + bet)


}

BREAKPOINT {

	SOLVE states METHOD cnexp
	gk = gkbar*n
	ik = gk*(v-ek)

}

DERIVATIVE states {

	rates(v)
	n' = (ninf-n)/ntau
	
}
