# Supplementary material for: Plasticity manifolds and degeneracy govern circadian oscillations of neuronal intrinsic properties in the suprachiasmatic nucleus
Source: iScience. 2023 Mar 27;26(4):106503. doi: 10.1016/j.isci.2023.106503 (PMC10139998; doi:10.1016/j.isci.2023.106503)
Supplement: Data S1. Stimulation codes — A ZIP file containing the codes that were used for the simulations reported in this study is part of supplementary material. [file mmc2.zip › Code/MOD/Nahh.mod]

: HH type fast Na+ Channel, modified from Sim & Forger 2007

NEURON {

	SUFFIX nahh
	USEION na READ ena WRITE ina
	RANGE gnabar, gna
	GLOBAL minf, mtau, hinf, htau

}

UNITS {

	(S) = (siemens)
	(mV) = (millivolt)
	(mA) = (milliampere)

}

PARAMETER {

	gnabar = 0.001 (S/cm2)

}

ASSIGNED {

	v (mV)
	celsius (degC)
	ena (mV)
	gna (S/cm2)
	ina (mA/cm2)
	minf 
	mtau (ms)
	hinf 
	htau (ms)


}

STATE {

	m h

}

INITIAL {

	rates(v)
	m = minf
	h = hinf
}

PROCEDURE rates ( v (mV)) {

	:m
	minf = 1/(1 + exp(-(v+35.2)/8))
	mtau = exp(-(v+286)/160)
	
	:h 
	hinf = 1/(1 + exp((v+62)/4))
	htau = 0.51 + exp(-(v+26.6)/7.1)
}

BREAKPOINT {

	SOLVE states METHOD cnexp
	gna = gnabar*m*m*m*h
	ina = gna*(v-ena)

}

DERIVATIVE states {

	rates(v)
	m' = (minf-m)/mtau
	h' = (hinf-h)/htau
	
}
