# Supplementary material for: Plasticity manifolds and degeneracy govern circadian oscillations of neuronal intrinsic properties in the suprachiasmatic nucleus
Source: iScience. 2023 Mar 27;26(4):106503. doi: 10.1016/j.isci.2023.106503 (PMC10139998; doi:10.1016/j.isci.2023.106503)
Supplement: Data S1. Stimulation codes — A ZIP file containing the codes that were used for the simulations reported in this study is part of supplementary material. [file mmc2.zip › Code/MOD/NaP.mod]

: Na+ Persistent Channel, modified from Paul 2015

NEURON {

	SUFFIX nap
	USEION na READ ena WRITE ina
	RANGE gnabar, gna
	GLOBAL pinf, ptau

}

UNITS {

	(S) = (siemens)
	(mV) = (millivolt)
	(mA) = (milliampere)

}

PARAMETER {

	gnabar = 0.001 (S/cm2)

}

ASSIGNED {

	v (mV)
	celsius (degC)
	ena (mV)
	gna (S/cm2)
	ina (mA/cm2)
	pinf 
	ptau (ms)
	
}

STATE {

	p

}

INITIAL {

	rates(v)
	p = pinf
	
}

PROCEDURE rates ( v (mV)) {

	:p
	pinf = 1/(1 + exp(-(v+25)/7.4))^1.5
	ptau = 100
	
}

BREAKPOINT {

	SOLVE states METHOD cnexp
	gna = gnabar*p
	ina = gna*(v-ena)

}

DERIVATIVE states {

	rates(v)
	p' = (pinf-p)/ptau
	
}
