# Supplementary material for: Plasticity manifolds and degeneracy govern circadian oscillations of neuronal intrinsic properties in the suprachiasmatic nucleus
Source: iScience. 2023 Mar 27;26(4):106503. doi: 10.1016/j.isci.2023.106503 (PMC10139998; doi:10.1016/j.isci.2023.106503)
Supplement: Data S1. Stimulation codes — A ZIP file containing the codes that were used for the simulations reported in this study is part of supplementary material. [file mmc2.zip › Code/MOD/README.txt]

The mod files for the different ion channels are as follows:

K+ Channels:

*KFR	: Fast delayed rectifier potassium channel, modified from Bouskila and Dudek, JP, 1995
*KSR	: Slow delayed rectifier potassium channel, modified from Itri et. al., NN, 2005
*KA	: A-type potassium channel, modified from Bouskila and Dudek, JP, 1995
*BK	: Large conductance K+ channels, modified from Cui et. al., JGP, 1997
*SK	: Small conductance K+ channels, modified from Huang et. al., Neuron, 2012

Na+ Channels:

*NaHH	: Fast Na+ channel, modified from Sim and Forger, JBR, 2007
*NaP	: Persistent Na+ channel, modified from Paul et. al., Nat Comm, 2015
*NaLCN	: Na+ Leak channel, modified from Chua et. al., Sci Adv, 2020 

Ca2+ Channels:

*CaP	: P-type Ca2+ channel, modified from Huang et. al., Neuron, 2012
*CaL	: L-type Ca2+ channel, modified from Dieckman et. al., PCB, 2013

Non-specific ionic Channels:

*HCN	: Hyperpolarization-activated cyclic nucleotide-gated channel, modified from de Jeu and Pennartz, Brain Res, 1997

The Calcium decay mechanism is present in the cad.mod file.
