# Supplementary material for: Plasticity manifolds and degeneracy govern circadian oscillations of neuronal intrinsic properties in the suprachiasmatic nucleus
Source: iScience. 2023 Mar 27;26(4):106503. doi: 10.1016/j.isci.2023.106503 (PMC10139998; doi:10.1016/j.isci.2023.106503)
Supplement: Data S1. Stimulation codes — A ZIP file containing the codes that were used for the simulations reported in this study is part of supplementary material. [file mmc2.zip › Code/MOD/SK.mod]

: SK Channel, modified from Huang 2012

NEURON {

	SUFFIX sk
	USEION k READ ek WRITE ik
	USEION ca READ cai
	RANGE gkbar, gk
	GLOBAL winf, wtau

}

UNITS {

	(S) = (siemens)
	(mV) = (millivolt)
	(mA) = (milliampere)
	(molar) = (1/liter)
	(mM) = (millimolar)

}

PARAMETER {

	gkbar = 0.001 (S/cm2)
	cai = 50e-6 (mM)
	a0 = 5e9 (/ms-mM-mM-mM-mM)
	b0 = 0.01 (/ms)

}

ASSIGNED {

	v (mV)
	celsius (degC)
	ek (mV)
	gk (S/cm2)
	ik (mA/cm2)
	winf 
	wtau (ms)

}

STATE {

	w

}

INITIAL {

	rate(cai)
	w = winf
	
}

PROCEDURE rate ( cai (mM)) {

	:w
	wtau = 1/((a0*(cai^4)) + b0)
	winf = wtau*a0*(cai^4) 

}

BREAKPOINT {

	SOLVE states METHOD cnexp
	gk = gkbar*w
	ik = gk*(v-ek)

}

DERIVATIVE states {

	rate(cai)
	w' = (winf-w)/wtau
	
}
